# Supplementary material for: TR-57 Treatment of SUM159 Cells Induces Mitochondrial Dysfunction without Affecting Membrane Potential
Source: Int J Mol Sci. 2024 Jan 18;25(2):1193. doi: 10.3390/ijms25021193 (PMC10816083; doi:10.3390/ijms25021193)
Supplement: Supplementary file 1 [file ijms-25-01193-s001.zip]

Archive with 1 entries (1 files):
- ijms-2782534-SI.pdf
